# Supplementary material for: In Vitro Inhibition of Cryptosporidium parvum Infection by the Olive Oil Component Oleocanthal
Source: Pathogens. 2025 Oct 3;14(10):1002. doi: 10.3390/pathogens14101002 (PMC12566851; doi:10.3390/pathogens14101002)
Supplement: Supplementary file 1 [file pathogens-14-01002-s001.zip]

Archive with 2 entries (2 files):
- Manuscript_Pathogens_Supps_final.pdf
- pathogens-3822471-supplementary.xlsx
