# Supplementary material for: In Vitro Inhibition of Cryptosporidium parvum Infection by the Olive Oil Component Oleocanthal
Source: Pathogens. 2025 Oct 3;14(10):1002. doi: 10.3390/pathogens14101002 (PMC12566851; doi:10.3390/pathogens14101002)
Supplement: Supplementary file 1 [file pathogens-14-01002-s001.zip › pathogens-3822471-supplementary.xlsx]

## Sheet: Confidence intervals
		Glucose consumption
		95% CI of median	n.i. + DMSO	5 μM Oleocanthal	C.parvum	5 μM Oleocanthal + C. p.	n.i. + DMSO	5 μM Oleocanthal	C.parvum	5 μM Oleocanthal + C. p.
		Actual confidence level	93.75%	96.88%	96.88%	96.88%	96.88%	96.88%	96.88%	96.88%
		Lower confidence limit	109.4	84.12	83.28	78.56	78.04	89.92	67.28	51.18
		Upper confidence limit	138	148.4	124.5	136.4	109.8	134.9	99.48	78.76
		Median	112.9	129	96.49	99.8	101.2	109.2	74.43	66.67
		Lactate production
		95% CI of median
		Actual confidence level	93.75%	96.88%	96.88%	96.88%	96.88%	96.88%	96.88%	96.88%
		Lower confidence limit	144.6	105.8	107.5	123.1	93.88	110.3	79.39	67.34
		Upper confidence limit	188	182.3	155.1	177.6	139.8	170.9	121.2	97.38
		Median	152.2	161.5	120.2	131.9	124.5	135.8	92.24	86.2
		Pyruvate production
		95% CI of median
		Actual confidence level	93.75%	96.88%	96.88%	96.88%	96.88%	96.88%	96.88%	96.88%
		Lower confidence limit	1.513	1.451	1.078	2.726	2.207	2.028	1.769	0.584
		Upper confidence limit	2.925	3.596	1.967	3.426	3.787	3.55	2.802	3.016
		Median	1.639	2.413	1.364	3.19	2.945	2.614	2.027	2.664
		Glutamate production
		95% CI of median
		Actual confidence level	93.75%	96.88%	96.88%	96.88%	96.88%	96.88%	96.88%	96.88%
		Lower confidence limit	0.243	0.372	0.304	0.48	-1.804	-0.959	-1.672	0.059
		Upper confidence limit	0.446	1.113	0.487	0.952	-0.696	-0.091	-0.609	0.167
		Median	0.298	0.798	0.398	0.7325	-1.199	-0.4995	-0.8125	0.095
		Glutamine conversion
		95% CI of median
		Actual confidence level	93.75%	96.88%	96.88%	96.88%	96.88%	96.88%	96.88%	96.88%
		Lower confidence limit	3.176	1.9	2.189	0.299	1.843	8.54	7.688	4.461
		Upper confidence limit	4.116	4.977	3.83	2.498	12.89	12.82	12.55	6.953
		Median	3.926	3.231	3.115	2.12	10.12	11.64	9.194	5.758
		Alanine production
		95% CI of median
		Actual confidence level	93.75%	96.88%	96.88%	96.88%	96.88%	96.88%	96.88%	96.88%
		Lower confidence limit	6.408	4.591	4.136	3.758	7.82	7.32	6.655	4.452
		Upper confidence limit	7.437	8.418	6.65	7.61	10.98	13	10.44	7.49
		Median	6.623	7.11	4.959	4.915	9.784	9.783	7.466	6.267
		Aspartate conversion
		95% CI of median
		Actual confidence level	93.75%	96.88%	96.88%	96.88%	96.88%	96.88%	96.88%	96.88%
		Lower confidence limit	0.269	0.097	0.252	-0.239	0.986	1.01	0.787	0.659
		Upper confidence limit	0.508	0.394	0.438	0.346	1.432	1.721	1.338	1.035
		Median	0.403	0.1275	0.331	0.035	1.229	1.295	0.897	1.001
		Serine conversion
		95% CI of median
		Actual confidence level	93.75%	96.88%	96.88%	96.88%	96.88%	96.88%	96.88%	96.88%
		Lower confidence limit	5.393	5.951	3.591	4.267	6.433	7.5	6.277	4.54
		Upper confidence limit	7.549	9.506	9.392	8.862	8.564	11.56	10.1	6.596
		Median	6.882	8.131	6.524	7.063	7.65	9.566	7.134	5.613

## Sheet: Effect size
		Kruskal-Wallis test effect size
			Group	H	k	n	η²
		Pyruvate production	1	5.257	4	23	0.0135263
			2	14.76	4	24	0.488
		Glutamate production	1	5.615	4	23	0.0323684
			2	13.78	4	24	0.439
		Glutamine conversion	1	14.69	4	23	0.51
			2	7.467	4	24	0.12335
		Alanine production	1	7.025	4	23	0.106579
			2	12.87	4	24	0.3935
		Aspartate conversion	1	11.89	4	23	0.362632
			2	9.446	4	24	0.2223
		Serine conversion	1	2.428	4	23	-0.135368
			2	15.12	4	24	0.506
		Group 1: 5% O2
		Group 2: 20% O2
		Supplementary Table I	Kruskal Wallis effect size η² calculation for metabolic signature data, corresponding to Figure 3.
